# Supplementary material for: Normalizing Input–Output Relationships of Cancer Networks for Reversion Therapy
Source: Adv Sci (Weinh). 2023 Jun 2;10(24):2207322. doi: 10.1002/advs.202207322 (PMC10460890; doi:10.1002/advs.202207322)
Supplement: Supplementary file 2 — Supplemental Table 1 [file ADVS-10-2207322-s003.xlsx]

## Sheet: Title
Supplementary Table S1. Specification of analyzed networks from Cell Collective
Normalizing input-output relationships of cancer networks for reversion therapy
Jae Il Joo1, Hwa-Jeong Park1, Kwang-Hyun Cho1*,
1 Department of Bio and Brain Engineering, Korea Advanced Institute of Science and Technology (KAIST), Daejeon 34141, Republic of Korea
Current affiliation: J.I.Joo (biorevert Inc. Daejeon 34051, Republic of Korea), H.-J.Park (Promega Corporation, an affiliate of Promega Korea)
*Corresponding author (ckh@kaist.ac.kr)

## Sheet: original
Name	# of nodes	# of links	# of input nodes	# of output nodes	# of C0	# of C1	# of C2	# of C3	Reversibility	Redundancy*	Robustness to mutation	Robustness to perturbation	Reference #
bortezomib	67	135	5	3	26	23	1	17	0.746269	330.371	0.656716	0.925111	18
apoptosis	41	75	2	1	37	2	0	2	0.95122	-1	0.503049	0.83427	19
bt474_long	25	74	6	3	1	0	0	24	0.04	19.24	0.58	0.62293	20
bt474_short	16	51	5	2	1	10	0	5	0.6875	8.70909	0.6875	0.637451	20
colitis	70	154	1	2	55	14	0	1	0.985714	-1	0.338095	0.855845	21
death	28	48	3	3	3	12	1	12	0.571429	16	0.375	0.767753	22
hcc1954_long	25	74	6	4	0	0	0	25	0	24.25	0.48	0.630156	20
hcc1954_short	16	51	5	1	3	9	0	4	0.75	4.6	0.875	0.642456	20
hgf	68	109	6	5	15	29	1	23	0.661765	56.0667	0.681373	0.905948	23
mammalian	20	52	1	1	4	13	0	3	0.85	1117	0.675	0.949463	24
mapk	53	108	4	3	15	20	4	14	0.735849	92.6667	0.616352	0.918835	25
oxidative	19	33	1	1	3	10	0	6	0.684211	5	0.330409	0.947368	26
fibroblasts	139	555	9	2	138	1	0	0	1	-1	0.380498	0.799018	27
skbr3_long	25	85	4	3	16	8	0	1	0.96	-1	0.68	0.735234	20
skbr3_short	16	46	5	2	1	10	0	5	0.6875	7.3	0.78125	0.619202	20
tlgl_2008	61	200	7	2	43	13	1	4	0.934426	1334.71	0.959016	0.88459	28
tlgl_2011	60	201	6	2	42	13	1	4	0.933333	1777.33	0.933333	0.899447	29
migration	32	158	2	3	11	15	2	4	0.875	-1	0.53125	0.880463	30
