# Supplementary material for: Normalizing Input–Output Relationships of Cancer Networks for Reversion Therapy
Source: Adv Sci (Weinh). 2023 Jun 2;10(24):2207322. doi: 10.1002/advs.202207322 (PMC10460890; doi:10.1002/advs.202207322)
Supplement: Supplementary file 3 — Supplemental Table 2 [file ADVS-10-2207322-s002.xlsx]

## Sheet: Title
Supplementary Table S2. Specification of random networks
Normalizing input-output relationships of cancer networks for reversion therapy
Jae Il Joo1, Hwa-Jeong Park1, Kwang-Hyun Cho1*,
1 Department of Bio and Brain Engineering, Korea Advanced Institute of Science and Technology (KAIST), Daejeon 34141, Republic of Korea
Current affiliation: J.I.Joo (biorevert Inc. Daejeon 34051, Republic of Korea), H.-J.Park (Promega Corporation, an affiliate of Promega Korea)
*Corresponding author (ckh@kaist.ac.kr)

## Sheet: 306_random_networks
Original model	# of nodes	# of links*	# of input nodes	# of output nodes	# of C0	# of C1	# of C2	# of C3	Reversibility	Redundancy	Robustness to mutation	Robustness to perturbation
bortezomib	67	128	5	3	55	9	0	3	0.955224	32	0.636816	0.87672
bortezomib	67	125	5	3	50	9	0	8	0.880597	25.4	0.649254	0.878323
bortezomib	67	127	5	3	55	7	0	5	0.925373	45.6	0.679104	0.824029
bortezomib	67	127	5	3	52	6	0	9	0.865672	19.2	0.731343	0.925373
bortezomib	67	128	5	3	62	3	0	2	0.970149	20	0.776119	0.925373
bortezomib	67	127	5	3	62	1	0	4	0.940299	35	0.701493	0.904676
bortezomib	67	128	5	3	41	10	0	16	0.761194	92.6	0.645522	0.891602
bortezomib	67	128	5	3	54	8	1	4	0.940299	59	0.521766	0.830574
bortezomib	67	127	5	3	58	3	0	6	0.910448	6.8	0.732587	0.888322
bortezomib	67	127	5	3	59	6	0	2	0.970149	86.6	0.701493	0.921146
bortezomib	67	127	5	3	47	14	0	6	0.910448	52.8	0.69403	0.925373
bortezomib	67	129	5	3	49	8	0	10	0.850746	36	0.635261	0.866663
bortezomib	67	128	5	3	57	3	0	7	0.895522	66.4	0.746269	0.898729
bortezomib	67	129	5	3	55	6	0	6	0.910448	43.8	0.679104	0.916016
bortezomib	67	126	5	3	59	6	0	2	0.970149	18.4	0.712687	0.896018
bortezomib	67	127	5	3	63	1	0	3	0.955224	36.8	0.63495	0.839028
bortezomib	67	128	5	3	53	5	0	9	0.865672	126.4	0.645522	0.875729
bortezomib	67	128	5	3	46	15	2	4	0.940299	208.8	0.742537	0.925373
bortezomib	67	127	5	3	54	7	0	6	0.910448	40.3	0.738806	0.925373
bortezomib	67	125	5	3	55	8	0	4	0.940299	10.4	0.686567	0.905696
bortezomib	67	126	5	3	49	10	1	7	0.895522	13	0.723881	0.925373
bortezomib	67	128	5	3	59	4	0	4	0.940299	42	0.492537	0.879854
apoptosis	41	73	2	1	38	1	0	2	0.95122	25	0.817073	0.95122
apoptosis	41	73	2	1	35	1	0	5	0.878049	10.5	0.780488	0.95122
apoptosis	41	71	2	1	29	4	0	8	0.804878	55	0.771341	0.95122
apoptosis	41	71	2	1	35	2	0	4	0.902439	6.5	0.707317	0.836747
apoptosis	41	73	2	1	38	1	0	2	0.95122	1	0.771341	0.916349
apoptosis	41	72	2	1	37	2	0	2	0.95122	24.5	0.780488	0.95122
apoptosis	41	71	2	1	36	1	0	4	0.902439	18.5	0.804878	0.95122
bt474_short	16	31	5	2	5	3	0	8	0.5	4.05263	0.5	0.633484
bt474_short	16	34	5	2	4	7	0	5	0.6875	7.6	0.796875	0.6875
bt474_short	16	30	5	2	9	3	0	4	0.75	3.4	0.71875	0.638367
bt474_short	16	34	5	2	8	4	0	4	0.75	10	0.625	0.630981
bt474_short	16	31	5	2	6	5	0	5	0.6875	4.26667	0.5625	0.6875
bt474_short	16	34	5	2	7	7	0	2	0.875	8.77778	0.6875	0.6875
bt474_short	16	32	5	2	10	2	0	4	0.75	11.2	0.90625	0.651978
bt474_short	16	31	5	2	4	6	0	6	0.625	3.13846	0.765625	0.683044
bt474_short	16	31	5	2	6	5	0	5	0.6875	5.74576	0.59375	0.648865
bt474_short	16	33	5	2	3	4	0	9	0.4375	2.54839	0.5625	0.60498
bt474_short	16	30	5	2	11	2	0	3	0.8125	6.75	0.90625	0.6875
bt474_short	16	33	5	2	13	1	0	2	0.875	4.4	0.65625	0.635559
bt474_short	16	30	5	2	7	5	0	4	0.75	7	0.6875	0.6875
bt474_short	16	30	5	2	6	3	0	7	0.5625	2.48387	0.6875	0.673523
bt474_short	16	32	5	2	1	6	0	9	0.4375	4.88148	0.5	0.654297
bt474_short	16	32	5	2	2	6	0	8	0.5	4.6	0.473772	0.671143
bt474_short	16	33	5	2	10	5	0	1	0.9375	3.6	0.625	0.633972
bt474_short	16	34	5	2	7	6	0	3	0.8125	4	0.8125	0.671265
bt474_short	16	31	5	2	8	3	0	5	0.6875	7.4	0.75	0.6875
bt474_short	16	32	5	2	8	2	0	6	0.625	4	0.59375	0.6875
bt474_short	16	34	5	2	2	6	0	8	0.5	11.6	0.65625	0.640442
bt474_short	16	32	5	2	13	2	0	1	0.9375	3	0.65625	0.6875
bt474_short	16	32	5	2	3	4	0	9	0.4375	8.4	0.5625	0.6875
bt474_short	16	32	5	2	3	7	0	6	0.625	6.4	0.65625	0.647766
bt474_short	16	31	5	2	3	5	0	8	0.5	5.6	0.572917	0.62677
bt474_short	16	34	5	2	5	5	0	6	0.625	5.02857	0.59375	0.601379
bt474_short	16	33	5	2	3	4	0	9	0.4375	13.2	0.546875	0.622925
bt474_short	16	34	5	2	3	6	0	7	0.5625	6.12381	0.65625	0.681702
bt474_short	16	32	5	2	1	5	0	10	0.375	4.88	0.4375	0.65564
bt474_short	16	33	5	2	10	3	0	3	0.8125	2.8	0.533854	0.670288
bt474_short	16	34	5	2	12	3	0	1	0.9375	6.6	0.6875	0.685791
bt474_short	16	34	5	2	6	6	0	4	0.75	7.4	0.322917	0.670349
bt474_short	16	31	5	2	13	1	0	2	0.875	5	0.90625	0.640015
bt474_short	16	32	5	2	8	3	0	5	0.6875	2.34043	0.59375	0.618286
bt474_short	16	28	5	2	8	4	0	4	0.75	3.33333	0.5	0.680176
bt474_short	16	33	5	2	6	5	0	5	0.6875	2.66667	0.34375	0.571472
bt474_short	16	32	5	2	7	4	0	5	0.6875	2.6	0.515625	0.657593
bt474_short	16	33	5	2	4	5	0	7	0.5625	4.82609	0.75	0.572571
bt474_short	16	34	5	2	3	6	0	7	0.5625	9	0.59375	0.594604
bt474_short	16	31	5	2	6	5	0	5	0.6875	4.79355	0.75	0.6875
bt474_short	16	31	5	2	3	8	0	5	0.6875	2.79592	0.421875	0.615906
bt474_short	16	32	5	2	4	5	0	7	0.5625	6	0.78125	0.6875
bt474_short	16	31	5	2	3	5	0	8	0.5	3.464	0.625	0.667664
bt474_short	16	34	5	2	10	3	0	3	0.8125	2.6	0.828125	0.634094
bt474_short	16	33	5	2	6	5	0	5	0.6875	4.6	0.65625	0.565002
bt474_short	16	32	5	2	11	3	0	2	0.875	3.8	0.84375	0.655151
bt474_short	16	32	5	2	14	1	0	1	0.9375	4	0.625	0.661011
bt474_short	16	32	5	2	2	8	0	6	0.625	4.73333	0.75	0.6875
bt474_short	16	34	5	2	10	3	0	3	0.8125	5.75	0.46875	0.5047
bt474_short	16	32	5	2	4	4	0	8	0.5	4.27273	0.71875	0.656067
bt474_short	16	31	5	2	3	5	0	8	0.5	3.33333	0.4375	0.565857
bt474_short	16	31	5	2	2	4	0	10	0.375	3.73554	0.59375	0.671387
bt474_short	16	30	5	2	9	3	0	4	0.75	3.8	0.75	0.629089
bt474_short	16	31	5	2	11	1	0	4	0.75	4.8	0.71875	0.6875
bt474_short	16	32	5	2	10	1	0	5	0.6875	2.54545	0.820312	0.592346
bt474_short	16	33	5	2	4	3	0	9	0.4375	7.2	0.5	0.653748
bt474_short	16	31	5	2	9	3	0	4	0.75	2.6	0.4375	0.588928
bt474_short	16	32	5	2	5	7	0	4	0.75	2.8	0.71875	0.639648
bt474_short	16	33	5	2	2	5	0	9	0.4375	4.125	0.4375	0.6875
bt474_short	16	30	5	2	4	3	0	9	0.4375	2.89313	0.65625	0.653381
bt474_short	16	33	5	2	6	6	0	4	0.75	9.2	0.71875	0.6875
bt474_short	16	30	5	2	9	3	0	4	0.75	1.6	0.5625	0.6875
bt474_short	16	30	5	2	2	6	0	8	0.5	2.80952	0.5	0.674561
bt474_short	16	31	5	2	2	8	0	6	0.625	2.5625	0.78125	0.628418
bt474_short	16	31	5	2	11	3	0	2	0.875	2.8	0.453125	0.586853
bt474_short	16	32	5	2	8	2	0	6	0.625	5.33333	0.6875	0.6875
bt474_short	16	33	5	2	7	5	0	4	0.75	8.75	0.46875	0.664062
bt474_short	16	33	5	2	6	5	0	5	0.6875	7.4	0.59375	0.672119
bt474_short	16	31	5	2	12	3	0	1	0.9375	12	0.8125	0.6875
bt474_short	16	33	5	2	13	2	0	1	0.9375	6.66667	0.625	0.62616
bt474_short	16	33	5	2	3	6	0	7	0.5625	3.91781	0.828125	0.6875
bt474_short	16	32	5	2	6	4	0	6	0.625	6.2	0.78125	0.670105
bt474_short	16	34	5	2	3	7	0	6	0.625	2.2	0.625	0.641541
bt474_short	16	32	5	2	10	4	0	2	0.875	5.4	0.78125	0.655762
bt474_short	16	32	5	2	10	2	0	4	0.75	2.4	0.375	0.579956
bt474_short	16	32	5	2	3	6	1	6	0.625	2.64706	0.59375	0.66864
bt474_short	16	30	5	2	1	6	0	9	0.4375	3.55133	0.6875	0.657349
bt474_short	16	33	5	2	11	2	0	3	0.8125	5.2	0.65625	0.6875
bt474_short	16	31	5	2	8	3	0	5	0.6875	4.9	0.625	0.6875
bt474_short	16	33	5	2	12	2	0	2	0.875	3.4	0.53125	0.663696
bt474_short	16	34	5	2	4	3	0	9	0.4375	5.36364	0.6875	0.644714
bt474_short	16	31	5	2	3	6	0	7	0.5625	8.4	0.5	0.677673
bt474_short	16	32	5	2	4	5	0	7	0.5625	4.4	0.40625	0.673096
bt474_short	16	30	5	2	9	5	0	2	0.875	3.7	0.6875	0.6875
bt474_short	16	30	5	2	5	5	0	6	0.625	5.8	0.90625	0.648682
bt474_short	16	32	5	2	9	5	0	2	0.875	3.5	0.8125	0.661438
bt474_short	16	33	5	2	2	6	0	8	0.5	4.8	0.59375	0.6875
colitis	70	149	1	2	48	14	0	8	0.885714	69	0.753571	0.985714
colitis	70	152	1	2	61	6	0	3	0.957143	1	0.725	0.956152
death	28	43	3	3	22	2	0	4	0.857143	1	0.767857	0.802002
death	28	44	3	3	20	3	0	5	0.821429	5	0.732143	0.869943
death	28	44	3	3	19	5	0	4	0.857143	2.66667	0.803571	0.855573
death	28	44	3	3	20	3	0	5	0.821429	3	0.767857	0.892857
death	28	44	3	3	23	2	0	3	0.892857	2	0.696429	0.855713
death	28	44	3	3	23	2	0	3	0.892857	9	0.767857	0.892857
death	28	44	3	3	25	1	0	2	0.928571	4.33333	0.75	0.826835
death	28	44	3	3	11	10	0	7	0.75	3	0.723214	0.875628
death	28	42	3	3	11	8	0	9	0.678571	4.16667	0.535714	0.800991
death	28	44	3	3	17	2	0	9	0.678571	4	0.75	0.892857
death	28	43	3	3	18	4	0	6	0.785714	5.66667	0.75	0.892857
death	28	44	3	3	21	2	0	5	0.821429	1.66667	0.660714	0.892857
death	28	43	3	3	17	7	0	4	0.857143	3.33333	0.803571	0.856899
death	28	44	3	3	15	3	0	10	0.642857	1.5	0.75	0.870292
death	28	43	3	3	9	6	0	13	0.535714	5.4	0.607143	0.86635
death	28	43	3	3	21	2	0	5	0.821429	1.33333	0.705357	0.808001
death	28	44	3	3	12	6	0	10	0.642857	1	0.359127	0.797956
death	28	44	3	3	17	4	0	7	0.75	1.33333	0.803571	0.892857
death	28	43	3	3	25	1	0	2	0.928571	1.33333	0.732143	0.892857
death	28	44	3	3	16	6	2	4	0.857143	5	0.678571	0.820557
death	28	44	3	3	10	7	1	10	0.642857	1.30769	0.714286	0.892857
death	28	44	3	3	21	3	0	4	0.857143	1.33333	0.75	0.856655
death	28	42	3	3	25	1	0	2	0.928571	1	0.732143	0.857143
death	28	44	3	3	20	3	0	5	0.821429	10.3333	0.75	0.892857
death	28	44	3	3	17	4	0	7	0.75	9.33333	0.696429	0.892857
death	28	43	3	3	20	3	0	5	0.821429	1.33333	0.785714	0.892857
death	28	44	3	3	18	4	0	6	0.785714	2	0.755952	0.892857
death	28	44	3	3	22	1	0	5	0.821429	4.33333	0.696429	0.775809
death	28	44	3	3	21	5	0	2	0.928571	4.66667	0.732143	0.83374
death	28	43	3	3	19	5	0	4	0.857143	3.66667	0.723214	0.892857
death	28	43	3	3	21	1	0	6	0.785714	1.33333	0.660714	0.866699
death	28	44	3	3	16	9	0	3	0.892857	3	0.46131	0.693324
death	28	43	3	3	19	5	0	4	0.857143	8.66667	0.696429	0.886021
death	28	44	3	3	18	3	1	6	0.785714	2	0.75	0.857352
death	28	44	3	3	16	4	0	8	0.714286	18.3333	0.583333	0.758336
death	28	44	3	3	18	6	0	4	0.857143	4.66667	0.785714	0.892857
death	28	42	3	3	12	6	0	10	0.642857	2.09091	0.767857	0.892857
death	28	44	3	3	23	2	0	3	0.892857	2.5	0.660714	0.811244
death	28	42	3	3	22	1	0	5	0.821429	1	0.642857	0.892857
death	28	44	3	3	22	2	0	4	0.857143	7.33333	0.553571	0.856515
hcc1954_short	16	33	5	1	3	6	0	7	0.5625	8.2	0.53125	0.585999
hcc1954_short	16	34	5	1	13	2	0	1	0.9375	6	0.6875	0.65625
hcc1954_short	16	33	5	1	6	5	0	5	0.6875	14	0.5625	0.6875
hcc1954_short	16	32	5	1	8	4	0	4	0.75	6.6	0.59375	0.6875
hcc1954_short	16	35	5	1	3	5	0	8	0.5	6	0.65625	0.660889
hcc1954_short	16	33	5	1	8	3	0	5	0.6875	5.4	0.703125	0.683289
hcc1954_short	16	32	5	1	8	5	0	3	0.8125	8.4	0.65625	0.582397
hcc1954_short	16	31	5	1	6	6	0	4	0.75	4.8	0.78125	0.623779
hcc1954_short	16	33	5	1	12	1	0	3	0.8125	1	0.65625	0.596436
hcc1954_short	16	33	5	1	6	4	0	6	0.625	6	0.5625	0.59967
hcc1954_short	16	31	5	1	9	2	0	5	0.6875	4.8	0.515625	0.590088
hcc1954_short	16	33	5	1	8	5	0	3	0.8125	3.4	0.65625	0.618103
hcc1954_short	16	31	5	1	3	4	0	9	0.4375	5.6	0.484375	0.619812
hcc1954_short	16	31	5	1	14	0	0	2	0.875	1	0.59375	0.6875
hcc1954_short	16	34	5	1	6	6	0	4	0.75	12.6	0.53125	0.6875
hcc1954_short	16	34	5	1	5	6	0	5	0.6875	13.8	0.75	0.669189
hcc1954_short	16	31	5	1	5	5	0	6	0.625	6.2	0.609375	0.541992
hcc1954_short	16	32	5	1	13	1	0	2	0.875	2.8	0.59375	0.639954
hcc1954_short	16	33	5	1	8	3	0	5	0.6875	14	0.84375	0.659485
hcc1954_short	16	32	5	1	9	1	0	6	0.625	3.4	0.625	0.675049
hcc1954_short	16	33	5	1	10	3	0	3	0.8125	3.6	0.5	0.656555
hcc1954_short	16	33	5	1	13	2	0	1	0.9375	12	0.53125	0.654114
hcc1954_short	16	33	5	1	4	7	0	5	0.6875	6.8	0.484375	0.649048
hcc1954_short	16	34	5	1	10	3	0	3	0.8125	6.2	0.78125	0.6875
hcc1954_short	16	33	5	1	12	1	0	3	0.8125	8.4	0.65625	0.656677
hcc1954_short	16	34	5	1	5	3	0	8	0.5	14.2	0.322917	0.444336
hcc1954_short	16	34	5	1	7	5	0	4	0.75	6.4	0.5	0.658142
hcc1954_short	16	32	5	1	8	5	0	3	0.8125	17	0.6875	0.674683
hcc1954_short	16	31	5	1	10	1	0	5	0.6875	3	0.375	0.627747
hcc1954_short	16	32	5	1	11	1	0	4	0.75	10.2	0.84375	0.655823
hcc1954_short	16	33	5	1	6	6	0	4	0.75	3.4	0.71875	0.6875
hcc1954_short	16	31	5	1	12	1	0	3	0.8125	1.33333	0.5	0.608398
hcc1954_short	16	34	5	1	11	2	0	3	0.8125	5	0.71875	0.631836
hcc1954_short	16	31	5	1	10	3	0	3	0.8125	6.6	0.46875	0.6875
hcc1954_short	16	32	5	1	10	3	0	3	0.8125	2.8	0.4375	0.654663
hcc1954_short	16	33	5	1	13	2	0	1	0.9375	10.2	0.78125	0.6875
hcc1954_short	16	32	5	1	4	4	0	8	0.5	8.4	0.4375	0.617737
hcc1954_short	16	33	5	1	10	5	0	1	0.9375	11.4	0.46875	0.646729
hcc1954_short	16	34	5	1	8	5	0	3	0.8125	4.4	0.578125	0.568542
hcc1954_short	16	33	5	1	2	7	0	7	0.5625	5.8	0.28125	0.594238
hcc1954_short	16	34	5	1	5	4	0	7	0.5625	7.2	0.65625	0.6875
hcc1954_short	16	32	5	1	7	6	0	3	0.8125	8.6	0.875	0.637939
hcc1954_short	16	35	5	1	5	4	0	7	0.5625	15	0.625	0.627136
hcc1954_short	16	31	5	1	9	5	0	2	0.875	11.4	0.65625	0.625488
hcc1954_short	16	31	5	1	6	5	0	5	0.6875	4.4	0.75	0.671204
hcc1954_short	16	33	5	1	10	2	0	4	0.75	3.8	0.71875	0.653809
hcc1954_short	16	32	5	1	4	6	0	6	0.625	8.4	0.570312	0.626099
hcc1954_short	16	32	5	1	12	1	0	3	0.8125	11.8	0.71875	0.6875
hcc1954_short	16	35	5	1	8	3	0	5	0.6875	9.6	0.59375	0.628845
hcc1954_short	16	32	5	1	13	1	0	2	0.875	1	0.71875	0.6875
hcc1954_short	16	35	5	1	4	6	0	6	0.625	2.2	0.640625	0.679993
hcc1954_short	16	31	5	1	8	3	0	5	0.6875	2.8	0.59375	0.645813
hcc1954_short	16	33	5	1	6	6	1	3	0.8125	7.8	0.8125	0.6875
hcc1954_short	16	33	5	1	9	4	0	3	0.8125	3	0.78125	0.655457
hcc1954_short	16	34	5	1	8	3	0	5	0.6875	5.4	0.6875	0.6875
hcc1954_short	16	32	5	1	6	5	0	5	0.6875	4	0.84375	0.631531
hcc1954_short	16	32	5	1	13	1	0	2	0.875	3.75	0.75	0.68689
hcc1954_short	16	33	5	1	7	6	0	3	0.8125	4.6	0.796875	0.669922
hcc1954_short	16	31	5	1	13	1	0	2	0.875	4	0.53125	0.59375
hcc1954_short	16	31	5	1	7	4	0	5	0.6875	2	0.6875	0.664185
hcc1954_short	16	32	5	1	2	6	0	8	0.5	5.6	0.379167	0.558167
hcc1954_short	16	32	5	1	10	2	0	4	0.75	3	0.6875	0.6875
hcc1954_short	16	31	5	1	12	3	0	1	0.9375	3.4	0.5625	0.610962
hcc1954_short	16	31	5	1	4	7	0	5	0.6875	6.2	0.6875	0.499939
hgf	68	102	6	5	60	2	0	6	0.911765	7.85714	0.705882	0.904656
hgf	68	103	6	5	55	5	0	8	0.882353	34.2	0.75	0.911765
hgf	68	101	6	5	49	12	0	7	0.897059	11.25	0.680147	0.882511
hgf	68	103	6	5	54	11	0	3	0.955882	4.66667	0.683824	0.905245
hgf	68	103	6	5	58	3	0	7	0.897059	4	0.735294	0.911765
hgf	68	102	6	5	49	10	0	9	0.867647	4.375	0.678309	0.881405
hgf	68	102	6	5	41	18	0	9	0.867647	9.66667	0.75	0.911765
hgf	68	103	6	5	52	7	0	9	0.867647	9.88889	0.720588	0.869026
hgf	68	100	6	5	61	2	0	5	0.926471	4.6	0.693627	0.867647
hgf	68	101	6	5	59	4	0	5	0.926471	4.8	0.654412	0.876967
hgf	68	102	6	5	53	9	1	5	0.926471	7.83333	0.606618	0.882769
hgf	68	103	6	5	52	10	0	6	0.911765	26.6667	0.702206	0.911765
hgf	68	102	6	5	43	14	0	11	0.838235	2	0.720588	0.911765
hgf	68	103	6	5	48	12	0	8	0.882353	4.54545	0.757353	0.904656
hgf	68	102	6	5	38	20	0	10	0.852941	5	0.705882	0.911765
hgf	68	103	6	5	39	13	0	16	0.764706	3.23457	0.647059	0.888787
hgf	68	102	6	5	57	4	0	7	0.897059	6.58333	0.698529	0.911765
hgf	68	101	6	5	41	19	0	8	0.882353	1.28571	0.764706	0.845588
hgf	68	103	6	5	50	10	0	8	0.882353	13.1667	0.727941	0.911765
hgf	68	103	6	5	51	5	0	12	0.823529	25	0.786765	0.911765
hgf	68	103	6	5	58	6	1	3	0.955882	1	0.742647	0.900304
hgf	68	102	6	5	54	7	0	7	0.897059	7.6	0.753676	0.897059
hgf	68	102	6	5	60	5	0	3	0.955882	1	0.720588	0.911765
hgf	68	102	6	5	43	15	0	10	0.852941	1.875	0.723039	0.891185
hgf	68	101	6	5	49	6	0	13	0.808824	3.9	0.764706	0.897231
hgf	68	102	6	5	57	5	0	6	0.911765	11	0.738971	0.890769
hgf	68	102	6	5	54	12	0	2	0.970588	5.33333	0.735294	0.911765
hgf	68	100	6	5	54	10	0	4	0.941176	1.4	0.713235	0.911765
hgf	68	103	6	5	53	7	0	8	0.882353	1.625	0.764706	0.903119
hgf	68	102	6	5	51	13	1	3	0.955882	8	0.661765	0.881348
hgf	68	102	6	5	38	16	0	14	0.794118	6.44444	0.72549	0.911765
hgf	68	103	6	5	58	4	0	6	0.911765	11.6	0.735294	0.88432
hgf	68	101	6	5	48	12	0	8	0.882353	8.16667	0.661765	0.88478
hgf	68	101	6	5	44	15	0	9	0.867647	1.5	0.720588	0.911765
hgf	68	103	6	5	63	3	0	2	0.970588	15.75	0.8125	0.870893
hgf	68	102	6	5	62	3	0	3	0.955882	2.33333	0.729779	0.883732
hgf	68	100	6	5	61	4	0	3	0.955882	4.33333	0.702206	0.893842
hgf	68	102	6	5	52	9	0	7	0.897059	14.3	0.713235	0.911765
hgf	68	102	6	5	50	11	1	6	0.911765	6.75	0.691176	0.862405
hgf	68	101	6	5	54	9	0	5	0.926471	7.33333	0.768995	0.911765
mammalian	20	48	1	1	9	6	0	5	0.75	73	0.4625	0.821484
mammalian	20	46	1	1	15	1	0	4	0.8	5	0.6375	0.95
mammalian	20	50	1	1	6	7	2	5	0.75	32	0.75	0.839844
mammalian	20	50	1	1	14	3	0	3	0.85	19	0.775	0.95
mammalian	20	44	1	1	10	7	0	3	0.85	18	0.6125	0.764111
mammalian	20	50	1	1	16	1	0	3	0.85	3	0.65	0.95
mammalian	20	47	1	1	11	6	0	3	0.85	9	0.775	0.949609
mammalian	20	50	1	1	7	10	0	3	0.85	40	0.583333	0.864795
mammalian	20	49	1	1	11	6	0	3	0.85	22	0.416667	0.833057
mammalian	20	48	1	1	13	5	0	2	0.9	4	0.371875	0.774658
mapk	53	103	4	3	45	4	0	4	0.924528	75	0.617925	0.866764
mapk	53	104	4	3	39	9	0	5	0.90566	55.375	0.712264	0.924528
mapk	53	103	4	3	40	8	0	5	0.90566	2.66667	0.600629	0.863226
mapk	53	102	4	3	45	3	0	5	0.90566	25	0.801887	0.924528
mapk	53	100	4	3	39	7	0	7	0.867925	6.25	0.688679	0.910562
mapk	53	102	4	3	39	10	0	4	0.924528	8.75	0.693396	0.924528
mapk	53	104	4	3	43	5	0	5	0.90566	2.5	0.696934	0.924528
mapk	53	101	4	3	34	15	2	2	0.962264	20.5	0.688679	0.924528
mapk	53	104	4	3	43	8	0	2	0.962264	23.3333	0.627358	0.910322
mapk	53	101	4	3	24	16	4	9	0.830189	18.6	0.602201	0.830041
mapk	53	102	4	3	42	5	0	6	0.886792	31.625	0.608491	0.830428
mapk	53	104	4	3	44	3	0	6	0.886792	54.5	0.745283	0.881854
mapk	53	102	4	3	46	4	0	3	0.943396	4.5	0.754717	0.90566
mapk	53	103	4	3	34	7	0	12	0.773585	7	0.599057	0.902196
mapk	53	102	4	3	31	10	1	11	0.792453	42.25	0.726415	0.884581
mapk	53	102	4	3	31	10	0	12	0.773585	19.5	0.754717	0.924528
mapk	53	104	4	3	44	6	0	3	0.943396	16	0.622642	0.861918
mapk	53	104	4	3	40	9	1	3	0.943396	10	0.761792	0.924528
mapk	53	101	4	3	39	6	0	8	0.849057	4.375	0.650943	0.786409
mapk	53	104	4	3	43	6	0	4	0.924528	33.2	0.600943	0.86142
mapk	53	101	4	3	37	10	3	3	0.943396	13.6667	0.669811	0.903081
mapk	53	99	4	3	37	12	1	3	0.943396	25.75	0.764151	0.924528
mapk	53	104	4	3	37	10	2	4	0.924528	44	0.608491	0.834353
mapk	53	103	4	3	36	10	1	6	0.886792	14.1667	0.721698	0.90848
mapk	53	102	4	3	30	17	2	4	0.924528	7.5	0.660377	0.924528
oxidative	19	30	1	1	9	3	0	7	0.631579	8	0.605263	0.909539
oxidative	19	30	1	1	13	4	0	2	0.894737	1	0.671053	0.918123
oxidative	19	28	1	1	16	1	0	2	0.894737	1	0.789474	0.947368
oxidative	19	30	1	1	14	2	0	3	0.842105	1	0.842105	0.871454
oxidative	19	30	1	1	11	5	0	3	0.842105	2	0.75	0.947368
oxidative	19	28	1	1	12	2	0	5	0.736842	5	0.736842	0.898386
oxidative	19	29	1	1	12	4	0	3	0.842105	1	0.736842	0.894737
oxidative	19	30	1	1	10	6	0	3	0.842105	2	0.684211	0.947368
oxidative	19	29	1	1	12	1	0	6	0.684211	6	0.802632	0.947368
